# Supplementary material for: Retrospective Analysis of HPV Vaccination Attitudes and Uptake Among Medical Students: Implications for Preventive Healthcare
Source: Vaccines (Basel). 2025 Nov 24;13(12):1188. doi: 10.3390/vaccines13121188 (PMC12737701; doi:10.3390/vaccines13121188)
Supplement: Supplementary file 1 [file vaccines-13-01188-s001.zip]

Archive with 1 entries (1 files):
- vaccines-3970840-supplementary.pdf
